# Supplementary material for: Genetic contribution to severe COVID-19 in adults under 60 years without major comorbidities in the German National Pandemic Cohort Network (NAPKON)
Source: Hum Genomics. 2026 Jan 23;20:23. doi: 10.1186/s40246-025-00904-9 (PMC12849158; doi:10.1186/s40246-025-00904-9)
Supplement: Supplementary file 2 — Supplementary Material 2. [file 40246_2025_904_MOESM2_ESM.xlsx]

## Sheet: Table S1
Supplementary Table 1: Additional cohort characteristics
Characteristic	N (%)
Cohort*
HAP	30 (27.3)
POP	2 (1.8)
SUEP	78 (70.9)
Sex
Female	28 (25.5)
Male	82 (74.5)
Ancestry group**
European	85 (77.3)
American	14 (12.7)
South Asian	4 (3.6)
East Asian	3 (2.7)
African	4(3.6)
Diagnosis date***
2020-Q4	2 (1.8)
2021-Q1	17 (15.5)
2021-Q2	43 (39.1)
2021-Q3	28 (25.5)
2021-Q4	19 (17.3)
2022-Q1	1 (0.9)
*SUEP, cross-sectoral platform; HAP, high-resolution platform; POP, population-based platform33
** Ancestry was inferred from genetic data using the 1000G reference panel; details are provided in the Methods (PCA analysis)
***Q1: Jan, Feb, March; Q2: April, May, June; Q3: July, Aug, Sep; Q4: Oct, Nov, Dec

## Sheet: Table S2
Supplementary Table 1: Candidate gene lists
Inborn errors of type 1 IFN immunity or tolerance genes (IFN-I-IEIs)			GWAS-prioritized genes for severe COVID-19
Gene	Relevant disease (OMIM)	Inheritance	EFNA4
IRF7	Immunodeficiency 39 (616345)	AR	THBS3
IRF9	Immunodeficiency 65, susceptibility to viral infections (618648)	AR	BCL11A
UNC93B1	{Encephalopathy, acute, infection-induced (herpes-specific), susceptibility to, 1} (610551)	AR	SLC6A20
IFNAR1	Immunodeficiency 106, susceptibility to viral infections (619935)	AR	LZTFL1
IFNAR2	Immunodeficiency 45 (616669)	AR	PLSCR1
STAT2	Immunodeficiency 44 (616636)	AR	ACSL6
TYK2	Immunodeficiency 35 (611521)	AR	LINC01276
MYD88	Immunodeficiency 68 (612260)	AR	IFNA10
IRAK4	Immunodeficiency 67 (607676)	AR	ELF5
RELB	Immunodeficiency 53 (617585)	AR	FBRSL1
RAG1	Combined cellular and humoral immune defects with granulomas (233650)	AR	ATP11A
RAG2	Combined cellular and humoral immune defects with granulomas (233650)	AR	RGMA
MAP3K14 (NIK)	Immunodeficiency 112 (620449)	AR	SLC22A31
IFIH1 (MDA5)	Immunodeficiency 95 (619773)	AR	KANSL1
TLR3	{Immunodeficiency 83, susceptibility to viral infections} (613002)	AR/AD	DPP9
TICAM1	{Encephalopathy, acute, infection-induced (herpes-specific), susceptibility to, 6} (614850)	AR/AD	ZGLP1
TBK1	{Encephalopathy, acute, infection-induced (herpes-specific), susceptibility to, 8} (617900)	AD	TYK2
	Autoinflammation with arthritis and vasculitis (620880)	AR	FUT2
STAT1	Immunodeficiency 31A, mycobacteriosis, autosomal dominant (614892)	AD	IFNAR2
	Immunodeficiency 31B, mycobacterial and viral infections, autosomal recessive (613796)	AR	IL10RB
	Immunodeficiency 31C, chronic mucocutaneous candidiasis, autosomal dominant (614162)	AD	LINC00649
AIRE	Autoimmune polyendocrinopathy syndrome , type I, with or without reversible metaphyseal dysplasia (240300)	AR/AD	TRIM46
TLR7	Immunodeficiency 74, COVID19-related, X-linked (301051)	XR
IKBKG (NEMO)	Immunodeficiency 33 (300636)	XR
FOXP3	Immunodysregulation, polyendocrinopathy, and enteropathy, X-linked (304790)	XR
TRAF3	Immunodeficiency 132B (621096)	AD
	Immunodeficiency 132A (614849)	AD
IRF3	{Encephalopathy, acute, infection-induced (herpes-specific), susceptibility to, 7} (616532)	AD
NFKB2	Immunodeficiency, common variable, 10 (615577)	AD
JAK1	Autoinflammation, immune dysregulation, and eosinophilia (618999)	AD
Alternative (non-HGNC) gene symbols are indicated in parentheses

## Sheet: Table S3
Supplementary Table 2: Characteristics of the variants identified through the clinical approach in IFN-I-IEI genes
Findings in dominant genes
Gene	gnomAD gene constraint scores	Relevant disease (OMIM)	Inheritance	Variant Position	Variant Type	Zygousity	%AC cohort	gnomad Freq	gnomad MAX AF	In Silico Predictors	ClinVar	COVID-19 severity	Gender; Age; BMI	ACMG classification
TICAM1	pLI = 0.37 o/e = 0 (0 - 1.8) Missense Z score= 0.35	Encephalopathy, acute, infection-induced (herpes-specific), susceptibility to, 6	AD, AR	chr19_4817478_G_T c.900C>A, p.Tyr300Ter	stop_gained	Het	1	0	__	CADD: 28.1	NA	moderate (WHO score: 5)	Male; 47 yrs; 29 (Overweight)	VUS (PM2, PP3)
				chr19_4816715_G_A c.1663C>T, p.His555Tyr	missense	Het	1	0.000001859/ 3 Het	0.00002196 (SAS)	CADD: 20.2 REVEL: 0.094 Alphamissense: likely_benign	uncertain_significance	moderate (WHO score: 4)	Female; 40 yrs; 20 ( Healthy weight)	VUS (PM2)
AIRE	pLI = 0 o/e = 0.92 (0.73 - 1.17) Missense Z score= -1.04	Autoimmune polyendocrinopathy syndrome , type I, with or without reversible metaphyseal dysplasia	AD, AR	chr21_44291142_C_G c.927C>G, p.Ile309Met	missense	Het	1	0.0001073/ 173 Het	0.0002526 (OTH)	CADD: 23.9 REVEL: 0.734 Alphamissense likely_pathogenic	uncertain_significance	moderate (WHO score: 5)	Male; 56 yrs; 22 (Healthy weight)	VUS (PM1, PM5, PP3, BS1)
NFKB2	pLI = 1 o/e = 0.21 (0.15 - 0.31) Missense Z score = 3.59	Immunodeficiency, common variable, 10	AD	chr10_102398244_G_A c.799G>A, p.Glu267Lys	missense	Het	1	0.000001239/ 2 Het	0.00001333 (AFR)	CADD: 32 REVEL: NA Alphamissense: likely pathogenic	NA	moderate (WHO score: 5)	Female; 59 yrs; NA	VUS (PM2, PP3)
				chr10_102402350_G_A c.2677G>A, p.Gly893Arg	missense	Het	1	0.00001538/ 24 Het	0.00001473 (NFE)	CADD: 22.5 REVEL: NA Alphamissense: likely_benign	uncertain_significance	Severe (WHO score: 8,9)	Male; 46 yrs; NA	VUS (PM2)
JAK1	pLI = 1 o/e = 0.11 (0.07 - 0.17) Missense Z score = 5.87	Autoinflammation, immune dysregulation, and eosinophilia	AD	chr1_64855622_G_A c.1535C>T, p.Ser512Leu	missense	Het	1	0.00009603/ 155 Het	0.0001246 (NFE)	CADD: 22.5 REVEL: 0.164 Alphamissense: ambiguous	uncertain_significance	moderate (WHO score: 5)	Male; 26 yrs; 27 (Overweight)	VUS (BS1, PP2)
Findings in recessive genes
Gene	gnomAD Gene constraint	Disease	Inheritance	Variant_Position	Variant_Type	Zygousity	%AC_cohort	Gnomad_Freq	gnomad_MAX_AF	In Silico Predictors	ClinVar	COVID_severity	Gender; Age; BMI	ACMG classification
IKBKG	NA	Immunodeficiency 33	XLR	chrX_154556173_C_T c.196C>T, p.Arg66Trp	missense	Hemizygous	2	0.00002751/ 0 Hemi or Homo	0.0001231 (AFR)	CADD: 25.4 Alphamissense: likely_benign	NA	Severe (WHO score: 6)	Male; 46 yrs; 28 (Overweight)	VUS (PM2_supporting, PP2)
*WHO clinical progression scale for COVID-1932: Hospitalized moderate disease (WHO scores 4–5): hospitalized and no oxygen therapy or oxygen therapy by mask or nasal prongs.; Hospitalized severe disease (WHO scores 6–9): hospitalized and oxygen therapy by noninvasive ventilation, intubation, or mechanical ventilation. NA; data not available pLoF: potential loss of function variant; AF: allele fre…

## Sheet: Table S4
Supplementary Table 3: Characteristics of the variants identified through the research approach in GWAS-prioritized genes
Findings in the dominant model (GWAS genes)
Gene	pLI score	Missense Z score	Variant Position	Variant Type	Zygousity	%AC cohort	gnomAD Freq	gnomAD MAX AF	in Silico Predictors	COVID-19 severity	Gender; Age; BMI
TYK2	pLI = 0 o/e = 0.51 (0.41 - 0.63)	Z = 2.04	chr19_10365792_G_A c.736C>T, p.Gln246Ter	stop_gained	Het	1	0.0000006202/ 1 Het	8.476e-7 (NFE)	CADD: 36	moderate (WHO score: 4)	Male; 49 yrs; 31 (Obese)
			chr19_10364656_C_T c.1325G>A, p.Arg442Gln	missense	Het	1	0.00005453/ 88 Het 1 Hom	0.0004901 (EAS)	CADD: 28.1 REVEL: 0.1 Alphamissense: likely_benign	severe (WHO score: 6)	Male; 28 yrs; NA
			chr19_10365699_C_T c.829G>A, p.Val277Met	missense	Het	1	0.00004092/ 66 Het	0.00005255 (NFE)	CADD: 24.9 REVEL: 0.3 Alphamissense: ambiguous	moderate (WHO score: 5)	Male; 41 yrs; 23 (Healthy weight)
MTX1	pLI = 0 o/e = 0.62 (0.43 - 0.9)	Z = -1.19	chr1_155209133_CG_C c.333del, p.Ile112SerfsTer6	frameshift	Het	1	0.000005843/ 9 Het	0.0000294 (NFE)	CADD: 12.27	moderate (WHO score: 5)	Male; 57 yrs; 30 (Obese)
FBRSL1	pLI = 0 o/e = 0.7 (0.56 - 0.88)	Z = -4.15	chr12_132582468_CA_C c.2201+203del	intronic	Het	1	0.00008622/ 13 Het	0.0009606 (OTH)	SpliceAI_pred_DS_AG: 0.41 SpliceAI_pred_DS_AL: 0.55	moderate (WHO score: 4)	Male; 36 yrs; 27 (Overweight)
SLC22A31	pLI = 0 o/e = 1.52 (1.18 - 1.89)	Z = -1.6	chr16_89198841_C_T c.453-44G>A	intronic	Het	1	0.000003309 / 5 Het	0.0001707 (Middle Eastern)	SpliceAI_pred_DS_AL: 0.9	moderate (WHO score: 5)	Male; 43 yrs; 34 (Obese)
			chr16_89198768_C_T c.482G>A, p.Cys161Tyr	missense	Het	1	NA	NA	CADD: 20.8 REVEL: NA Alphamissense: NA	moderate (WHO score: 4)	Male; 49 yrs; 31 (Obese)
THBS3	pLI = 0 o/e = 0.62 (0.51 - 0.75)	Z = 2.56	chr1_155198082_C_T c.2213G>A, p.Gly738Asp	missense	Het	1	0.000002478/ 4 Het	0.00007557 (EAS)	CADD: 33 REVEL: 0.9 Alphamissense: likely_pathogenic	severe (WHO score: 8,9)	Female; 25 yrs; 22 (Healthy weight)
			chr1_155206254_G_A c.232C>T, p.Arg78Cys	missense	Het	1	0.00005328/ 86 Het	0.0001644 (Middle Eastern)	CADD: 29.8 REVEL: 0.1 Alphamissense: ambiguous	moderate (WHO score: 4)	Male; 40 yrs; 27 (Overweight)
ATP11A	pLI = 0 o/e = 0.48 (0.39 - 0.6)	Z = 1.84	chr13_112856075_A_G c.2408A>G, p.Gln803Arg	missense	Het	1	0.0000006201 / 1 Het	8.477e-7 (NFE)	CADD: 26.6 REVEL: 0.9 Alphamissense: likely_pathogenic	moderate (WHO score: 5)	Male; 36 yrs; 24 (Healthy weight)
			chr13_112851137_A_G c.1910A>G, p.Asp637Gly	missense	Het	1	NA	NA	CADD: 22.3 REVEL: 0.49 Alphamissense: likely_benign	moderate (WHO score: 5)	Female; 58 yrs; 26 (Overweight)
IL10RB	pLI = 0 o/e = 0.78 (0.58 - 1.05)	Z = 1.47	chr21_33268474_G_A c.130G>A, p.Ala44Thr	missense	Het	1	0.000001239/ 2 Het	0.00001600 (OTH)	CADD: 19.67 REVEL: 0.27 Alphamissense: likely_benign	moderate (WHO score: 5)	Male; 26 yrs; 30 (Obese)
KANSL1	pLI = 1 o/e = 0.23 (0.16 - 0.33)	Z = 0.9	chr17_46171122_C_T c.1022G>A, p.Arg341Gln	missense	Het	1	0.000006815/ 11 Het	0.00006675 (AFR)	CADD: 27.4 REVEL: 0.18 Alphamissense: likely_benign	moderate (WHO score: 4)	Male; 30 yrs; NA
*WHO clinical progression scale for COVID-1932: Hospitalized moderate disease (WHO scores 4–5): hospitalized and no oxygen therapy or oxygen therapy by mask or nasal prongs.; Hospitalized severe disease (WHO scores 6–9): hospitalized and oxygen therapy by noninvasive ventilation, intubation, or mechanical ventilation. NA; data not available pLoF: potential loss of function variant; AF: allele fre…

## Sheet: Table S5
Supplementary Table 4: Characteristics of the variants identified through the research approach in IFN-I-IEI genes
Findings in the dominant model (research approach: IFN-I-IEI genes)
Gene	pLI score	Missense Z score	Variant Position	Variant Type	Zygousity	%AC cohort	gnomAD Freq	gnomAD MAX AF	in Silico Predictors	COVID-19 severity	Gender; Age; BMI
IFIH1	pLI = 0 o/e = 1.17 (0.99 - 1.41)	Z = -0.43	chr2_162272378_G_A c.2464C>T, p.Arg822Ter	stop_gained	Het	1	0.0000453/ 73 Het 1 Homo	0.00006688 (EAS)	CADD: 47	moderate (WHO score: 5)	Female; 53 yrs; 42 (Obese)
			chr2_162277422_TAA_T c.2035_2036del, p.Leu679IlefsTer3	frameshift_variant	Het	1	0.0001313/ 211 Het	0.0004957 (Middle Eastern)	CADD:34	severe (WHO score: 6)	Male; 56 yrs; 28 (Overweight)
			chr2_162272317_T_A c.2525A>T, p.Glu842Val	missense_variant	Het	1	0.00001302/ 21 Het	0.0004957 (Middle Eastern)	CADD:25.5 Alphamissense: likely_benign	moderate (WHO score: 5)	Female; 40 yrs; 35 (Obese)
IRF7	pLI = 0 o/e = 1.45 (1.2 - 1.77)	Z = -3.59	chr11_614987_G_T c.204C>A, p.Gly68Gly	synonymous_variant	Het	1	0.00003297/ 51 Het	0.00005018 (OTH)	CADD: 12.83 SpliceAI_pred_DS_AL: 0.47	severe (WHO score: 8 or 9)	Male; 44 yrs; 23 (Healthy weight)
			chr11_613406_G_A c.1037C>T, p.Thr346Met	missense_variant	Het	1	0.000003164/ 5 Het	0.00003281 (OTH)	CADD: 27.1 Alphamissense: likely_pathogenic REVEL: 0.771	moderate (WHO score: 5)	Male; 26 yrs; 30 (Obese)
			chr11_614929_G_A c.262C>T, p.Arg88Cys	missense_variant	Het	1	0.000006320/10 Het	0.0001667 (Middle Eastern)	CADD: 24.5	moderate (WHO score: 5)	Male; 45 yrs; 25 (Overweigh)
MAP3K14	pLI = 1 o/e = 0.17 (0.12 - 0.26)	Z = 4.51	chr17_45267139_A_G c.2386T>C, p.Ser796Pro	missense_variant	Het	1	0.000007491/12 Het	0.00001022 (NFE)	CADD: 27.7 Alphamissense: likely_pathogenic REVEL: 0.389	moderate (WHO score: 4)	Female; 39 yrs; 23 (Healthy weight)
RAG1	pLI = 0 o/e = 0.53 (0.4 - 0.7)	Z = 1.78	chr11_36574978_G_C c.1674G>C, p.Lys558Asn	missense_variant	Het	1	0.0002540/410 Het	0.0003305 (NFE)	CADD: 22.9 Alphamissense: likely_pathogenic REVEL: 0.587	moderate (WHO score: 5)	Female; 59 yrs; NA
RELB	pLI = 0.97 o/e = 0.33 (0.21 - 0.51)	Z = 0.92	chr19_45034465_G_C c.1291G>C, p.Glu431Gln	missense_variant	Het	1	0.000001241/ 2 Het	0.00002205 (SAS)	CADD: 25.3 Alphamissense:ambiguous REVEL: 0.072	moderate (WHO score: 5)	Male; 25 yrs; NA
			chr19_45037629_G_A c.1579G>A, p.Glu527Lys	missense_variant	Het	1	0.000001873/ 3 Het	0.00003324 (SAS)	CADD: 24.6 Alphamissense: likely_benign REVEL: 0.159
			chr19_45037638_G_A c.1588G>A, p.Gly530Ser	missense_variant	Het	1	0.000001875/ 3 Het	0.000002555 (NFE)	CADD: 20.5 Alphamissense: likely_benign REVEL: 0.071	moderate (WHO score: 5)	Male; 55 yrs; 23 (Healthy weight)
UNC93B1	pLI = 0 o/e = 0.79 (0.6 - 1.06)	Z = -0.43	chr11_67998440_AG_A c.699del, p.Cys234AlafsTer6	frameshift_variant	Het	1	0.000001859/ 3 Het	0.000002543 (NFE)	NA	severe (WHO score: 8 or 9)	Male; 36 yrs; 30 (Obese)
			chr11_67991563_C_G c.1777G>C, p.Gly593Arg	missense_variant	Het	1	0.00003943/ 58 Het	0.0007048 (AFR)	CADD: 20.4 Alphamissense: likely_benign REVEL: 0.063	moderate (WHO score: 5)	Female; 41 yrs; 22 (Healthy weight)
			chr11_67999267_T_C c.593A>G, p.Glu198Gly	missense_variant	Het	1	0.000003718/ 6 Het	0.00001600 (OTH)	CADD: 24.4 Alphamissense: likely_benign REVEL: 0.115	moderate (WHO score: 5)	Male; 58 yrs; 27 (Overweight)
TYK2	pLI = 0 o/e = 0.51 (0.41 - 0.63)	Z = 2.04	chr19_10365792_G_A c.736C>T, p.Gln246Ter	stop_gained	Het	1	0.0000006202/ 1 Het	8.476e-7 (NFE)	CADD: 36	moderate (WHO score: 4)	Male; 49 yrs; 31 (Obese)
			chr19_10364656_C_T c.1325G>A, p.Arg442Gln	missense	Het	1	0.00005453/ 88 Het 1 Hom	0.0004901 (EAS)	CADD: 28.1 REVEL: 0.1 Alphamissense: likely_benign	severe (WHO score: 6)	Male; 28 yrs; NA
			chr19_10365699_C_T c.829G>A, p.Val277Met	missense	Het	1	0.00004092/ 66 Het	0.00005255 (NFE)	CADD: 24.9 REVEL: 0.3 Alphamissense: ambiguous	moderate (WHO score: 5)	Male; 41 yrs; 23 (Healthy weight)
*WHO clinical progression scale for COVID-1932: Hospitalized moderate disease (WHO scores 4–5): hospitalized and no oxygen therapy or oxygen therapy by mask or nasal prongs.; Hospitalized severe disease (WHO scores 6–9): hospitalized and oxygen therapy by noninvasive ventilation, intubation, or mechanical ventilation. NA; data not available pLoF: potential loss of function variant; AF: allele fre…

## Sheet: Table S6
Supplementary Table 6: PRS associations with age group and carrier status across covariate-adjusted logistic regression models.
Model: age_group ~ PRS + covariates (age_group (<40 = 0, ≥40 = 1))
Covariates	Cohort	N	β	SE	OR	95% CI (low–high)	p-value
Age + Sex + PC10	Full cohort	110	–2.03	1.02	0.13	0.018–0.956	*0.045
Age + Sex + PC10 + BMI	Full cohort	94	–2.75	1.22	0.064	0.006–0.696	*0.0239
Age + Sex + PC10 + BMI + smoking	Full cohort	89	–3.48	1.35	0.031	0.002–0.437	*0.0101
Age + Sex + PC5	Full cohort	110	–2.30	1.2	0.1	0.009–1.060	0.056
Age + Sex + PC5 + BMI	Full cohort	94	–2.16	1.1	0.115	0.013–0.999	*0.0499
Age + Sex + PC5 + BMI + smoking	Full cohort	89	–2.27	1.16	0.103	0.011–1.010	0.051
Age + Sex + PC10	EUR	85	–2.52	1.22	0.081	0.007–0.879	*0.0388
Age + Sex + PC10 + BMI	EUR	73	–3.59	1.5	0.028	0.001–0.522	*0.0167
Age + Sex + PC10 + BMI + smoking	EUR	70	–3.87	1.59	0.021	0.0009–0.474	*0.0151
Age + Sex + PC5	EUR	85	–1.56	1.04	0.211	0.027–1.620	0.135
Age + Sex + PC5 + BMI	EUR	73	–1.62	1.18	0.198	0.019–2.012	0.171
Age + Sex + PC5 + BMI + smoking	EUR	70	–1.85	1.27	0.157	0.013–1.881	0.144
Model: carrier ~ PRS + covariates
Covariates	Cohort	N	β	SE	OR	95% CI (low–high)	p-value
Age + Sex + PC10	Full cohort	110	–2.82	1.35	0.06	0.004–0.839	*0.0366
Age + Sex + PC10 + BMI	Full cohort	94	–4.45	1.73	0.012	0.0004–0.344	*0.00994
Age + Sex + PC10 + BMI + smoking	Full cohort	89	–4.06	1.71	0.017	0.0006–0.498	*0.0179
Age + Sex + PC5	Full cohort	110	–2.30	1.2	0.1	0.009–1.060	0.056
Age + Sex + PC5 + BMI	Full cohort	94	–3.17	1.44	0.042	0.002–0.701	*0.0273
Age + Sex + PC5 + BMI + smoking	Full cohort	89	–2.83	1.47	0.059	0.003–1.038	0.0531
Age + Sex + PC10	EUR	85	–2.18	1.57	0.113	0.005–2.454	0.165
Age + Sex + PC10 + BMI	EUR	73	–5.32	2.62	0.0049	0.00003–0.831	*0.0423
Age + Sex + PC10 + BMI + smoking	EUR	70	–5.12	2.74	0.0059	0.00003–1.287	0.0618
Age + Sex + PC5	EUR	85	–1.57	1.32	0.209	0.016–2.794	0.236
Age + Sex + PC5 + BMI	EUR	73	–2.69	1.64	0.068	0.003–1.680	0.1
Age + Sex + PC5 + BMI + smoking	EUR	70	–2.23	1.68	0.107	0.004–2.899	0.184
N: sample size; β: regression coefficient for PRS; SE: standard error; OR: odds ratio; CI: confidence interval. Statistically significant associations (p < 0.05) are marked with an asterisk (*).
